# Supplementary material for: Efficacy analysis of prophylactic hyperthermic intraperitoneal chemotherapy in patients with locally advanced gastric cancer: a retrospective study
Source: Front Oncol. 2025 Jan 9;14:1503045. doi: 10.3389/fonc.2024.1503045 (PMC11754059; doi:10.3389/fonc.2024.1503045)
Supplement: Supplementary file 1 [file Table1.xlsx]

## Sheet: Sheet1
Supplementary Table 1 The characteristics of patients stratified by HIPEC frequency and initiation timing
	HIPEC Treatment Frequency				HIPEC Initiation Timing
Variables	Low	High	P		Early	Late	P
	(n=43)	(n=58)			(n=69)	(n=32)
Gender			0.205				0.565
Female	11 (25.6%)	23 (39.7%)			25 (36.2%)	9 (28.1%)
Male	32 (74.4%)	35 (60.3%)			44 (63.8%)	23 (71.9%)
Age（years）			0.285				0.933
＜60	21 (48.8%)	21 (36.2%)			28 (40.6%)	14 (43.8%)
≥60	22 (51.2%)	37 (63.8%)			41 (59.4%)	18 (56.2%)
Nutrition score			0.534				0.094
≤2	39 (90.7%)	49 (84.5%)			57 (82.6%)	31 (96.9%)
≥3	4 (9.3%)	9 (15.5%)			12 (17.4%)	1 (3.1%)
ECOG score			1				0.406
0	35 (81.4%)	47 (81%)			54 (78.3%)	28 (87.5%)
1	8 (18.6%)	11 (19%)			15 (21.7%)	4 (12.5%)
Comorbidity
Diabetes	3 (7%)	7 (12.1%)	0.61		7 (10.1%)	3 (9.4%)	1
Hypertension	3 (7%)	8 (13.8%)	0.445		11 (15.9%)	0 (0%)	0.04
Hemoglobin			1				0.605
Anemia	18 (41.9%)	24 (41.4%)			27 (39.1%)	15 (46.9%)
Normal	25 (58.1%)	34 (58.6%)			42 (60.9%)	17 (53.1%)
CEA			0.648				1
Negative	30 (69.8%)	44 (75.9%)			51 (73.9%)	23 (71.9%)
Positive	13 (30.2%)	14 (24.1%)			18 (26.1%)	9 (28.1%)
CA199			0.957				0.868
Negative	30 (69.8%)	39 (67.2%)			48 (69.6%)	21 (65.6%)
Positive	13 (30.2%)	19 (32.8%)			21 (30.4%)	11 (34.4%)
pT stage			0.026				0.958
T3	5 (11.6%)	19 (32.8%)			17 (24.6%)	7 (21.9%)
T4	38 (88.4%)	39 (67.2%)			52 (75.4%)	25 (78.1%)
pN stage			0.329				0.269
N0	9 (20.9%)	6 (10.3%)			11 (15.9%)	4 (12.5%)
N1	12 (27.9%)	18 (31%)			23 (33.3%)	7 (21.9%)
N2	13 (30.2%)	25 (43.1%)			26 (37.7%)	12 (37.5%)
N3	9 (20.9%)	9 (15.5%)			9 (13%)	9 (28.1%)
Histology			0.67				0.392
Adenocarcinoma	38 (88.4%)	52 (89.7%)			62 (89.9%)	28 (87.5%)
Signet	3 (7%)	5 (8.6%)			6 (8.7%)	2 (6.2%)
Mucinous	2 (4.7%)	1 (1.7%)			1 (1.4%)	2 (6.2%)
Differentiation			0.895				0.282
Poorly	29 (67.4%)	41 (70.7%)			45 (65.2%)	25 (78.1%)
Well/Moderately	14 (32.6%)	17 (29.3%)			24 (34.8%)	7 (21.9%)
Vascular invasion			0.13				0.529
No	12 (27.9%)	13 (22.4%)			15 (21.7%)	10 (31.2%)
Yes	30 (69.8%)	37 (63.8%)			47 (68.1%)	20 (62.5%)
Unknown	1 (2.3%)	8 (13.8%)			7 (10.1%)	2 (6.2%)
Perineural invasion			0.056				0.114
No	10 (23.3%)	10 (17.2%)			10 (14.5%)	10 (31.2%)
Yes	32 (74.4%)	38 (65.5%)			50 (72.5%)	20 (62.5%)
Unknown	1 (2.3%)	10 (17.2%)			9 (13%)	2 (6.2%)
Tumor location			0.792				0.595
Antrum	25 (58.1%)	31 (53.4%)			40 (58%)	16 (50%)
Body	12 (27.9%)	16 (27.6%)			17 (24.6%)	11 (34.4%)
Cardia	6 (14%)	11 (19%)			12 (17.4%)	5 (15.6%)
Tumor size（cm）			0.159				0.794
＜5	19 (44.2%)	35 (60.3%)			38 (55.1%)	16 (50%)
≥5	24 (55.8%)	23 (39.7%)			31 (44.9%)	16 (50%)
Gastrectomy			0.939				0.977
Distal	32 (74.4%)	42 (72.4%)			51 (73.9%)	23 (71.9%)
Total	10 (23.3%)	14 (24.1%)			16 (23.2%)	8 (25%)
Proximal	1 (2.3%)	2 (3.4%)			2 (2.9%)	1 (3.1%)
Chemotherapy			0.423				0.831
No	15 (34.9%)	26 (44.8%)			29 (42%)	12 (37.5%)
Yes	28 (65.1%)	32 (55.2%)			40 (58%)	20 (62.5%)
HIPEC hyperthermic intraperitoneal chemotherapy; PSM propensity score matching; CEA carcinoembryonic antigen; CA-199 carbohydrate antigen 199
